# Supplementary material for: Provisional Tic Disorder is not so transient
Source: Sci Rep. 2019 Mar 8;9:3951. doi: 10.1038/s41598-019-40133-4 (PMC6408476; doi:10.1038/s41598-019-40133-4)
Supplement: Supplementary file 2 — Supplementary Dataset 1 [file 41598_2019_40133_MOESM2_ESM.csv]

�..Study.ID	X12mo_complete	TD_diagnosis_DSM_IV_screen	TD_diagnosis_DSM_IV_12mo	TD_diagnosis_DSM_IV_TR_12mo	TD_diagnosis_DSM_5_12mo	comorbidity_screen	comorbidity_12mo	medication_screen	medication_12mo	age_screen	sex_screen	dominant_hand_screen	non_white_screen	ses_avg_screen	kbit_iq_screen	days_since_onset_screen	interval_btw_visits	age_tic_onset	ygtss_post_drz_m_total_screen	ygtss_post_drz_p_total_screen	ygtss_post_drz_total_tic_screen	ygtss_post_drz_total_impairment_screen	ygtss_post_drz_m_total_12mo	ygtss_post_drz_p_total_12mo	ygtss_post_drz_total_tic_12mo	ygtss_post_drz_total_impairment_12mo	complex_tic_present_screen	complex_tic_present_12mo	vocal_tics_ever_screen	vocal_tics_ever_12mo	X3_or_more_vocal_tics_screen	Tic_below_neck_screen	puts_total_completed_only_screen	puts_total_completed_only_12mo	dci_total_screen	dci_total_12mo	X1st_relative_with_tics	Parent_wTics	non_tic_ksads_ever_screen	expert_diagnosis_adhd_screen	expert_diagnosis_adhd_12mo	expert_diagnosis_ocd_screen	expert_diagnosis_ocd_12mo	other_anxiety_disorder_ever_screen	pedsql_total_screen	pedsql_phys_avg_screen	pedsql_emo_avg_screen	pedsql_social_avg_screen	pedsql_school_avg_screen
NT701	TRUE	PTD	-	TS	TS	ADHD	ADHD	FALSE	FALSE	7.0	F	R	FALSE	56.33333333	116	25	340	6.967123288	0	13	13	20	0	6	6	0	FALSE	FALSE	TRUE	TRUE	Absent	Yes	18	25	35	37	TRUE	TRUE	TRUE	Y	Y	N	N	TRUE	66.875	87.5	25	70	85
NT702	TRUE	PTD	-	TS	TS	OCD	OCD	FALSE	FALSE	8.7	M	R	FALSE	47.5	127	60	319	8.509589041	10	15	25	8	13	5	18	10	TRUE	TRUE	TRUE	TRUE	Present	Yes	18	28	58	62	FALSE	FALSE	TRUE	N	N	Y	Y	TRUE	86.71875	96.875	55	95	100
NT703	TRUE	PTD	-	TS	TS	ADHD	ADHD	FALSE	FALSE	5.0	M	R	FALSE	62	107	22	349	4.97260274	15	10	25	25	5	5	10	0	TRUE	FALSE	TRUE	TRUE	Absent	No	NaN	9	34	35	FALSE	FALSE	TRUE	Y	Y	N	N	FALSE	65.9375	68.75	65	70	60
NT704		PTD	N/A	N/A	N/A	ADHD, OCD	N/A	FALSE	NaN	8.0	M	R	TRUE	42.5	83	87	NaN	7.723287671	15	13	28	15	NaN	NaN	NaN	NaN	TRUE	NaN	TRUE		Present	Yes	12	NaN	58	NaN	TRUE	TRUE	TRUE	Y		Y		FALSE	86.71875	96.875	95	100	55
NT705		CMTD	N/A	N/A	N/A	ADHD	N/A	FALSE	NaN	14.3	M	R	FALSE	59.5	123	139	NaN	13.87945205	12	0	12	5	NaN	NaN	NaN	NaN	TRUE	NaN	FALSE		Absent	Yes	29	NaN	49	NaN	FALSE	FALSE	TRUE	Y		N		FALSE	93.75	100	100	100	75
NT707	TRUE	PTD	TS	TS	TS	ADHD	ADHD	TRUE	FALSE	7.2	F	R	FALSE	63	94	110	245	6.860273973	5	9	14	5	0	8	8	0	FALSE	FALSE	TRUE	TRUE	Absent	Yes	9	NaN	22	23	FALSE	FALSE	TRUE	Y	Y	N	N	FALSE	85.78125	78.125	65	100	100
NT709		PTD	N/A	N/A	N/A	ADHD	N/A	TRUE	NaN	5.8	M	R	FALSE	39.33333333	119	120	NaN	5.449315068	10	7	17	5	NaN	NaN	NaN	NaN	TRUE	NaN	TRUE		Present	No	NaN	NaN	27	NaN	FALSE	FALSE	TRUE	Y		N		FALSE	93.90625	90.625	95	100	90
NT710	TRUE	PTD	-	TS	TS	ADHD	ADHD, OCD	FALSE	FALSE	14.5	F	R	TRUE	38	78	164	280	14.0739726	13	7	20	5	15	11	26	10	TRUE	TRUE	TRUE	TRUE	Present	Yes	15	NaN	19	32	FALSE	FALSE	TRUE	Y	Y	N	Y	TRUE	72.34375	59.375	100	65	65
NT712	TRUE	PTD	-	TS	TS	-	-	FALSE	FALSE	6.5	M	R	FALSE	57	96	138	234	6.126027397	13	5	18	0	6	3	9	0	TRUE	TRUE	TRUE	TRUE	Present	Yes	9	9	33	42	FALSE	FALSE	TRUE	N	N	N	N	FALSE	93.4375	93.75	90	90	100
NT713	TRUE	PTD	-	TS	TS	ADHD	ADHD	FALSE	FALSE	6.8	M	R	FALSE	64.5	121	182	186	6.309589041	7	0	7	0	7	0	7	0	TRUE	TRUE	TRUE	TRUE	Absent	Yes	15	14	33	49	FALSE	FALSE	TRUE	Y	Y	N	N	FALSE	80	100	65	85	70
NT714	TRUE	TS	-	TS	TS	-	-	FALSE	FALSE	8.5	M	R	FALSE	54.5	124	94	297	8.221917808	13	4	17	0	9	8	17	5	FALSE	FALSE	TRUE	TRUE	Absent	Yes	NaN	30	33	35	TRUE	TRUE	TRUE	N	N	N	N	TRUE	87.65625	90.625	80	90	90
NT715	TRUE	PTD	-	TTD	CMTD	OCD	ADHD	FALSE	FALSE	5.2	F	R	TRUE	36.5	107	108	248	4.906849315	9	0	9	5	4	0	4	0	TRUE	FALSE	FALSE	FALSE	Absent	Yes	NaN	NaN	16	24	FALSE	FALSE	TRUE	N	Y	Y	N	FALSE	89.21875	96.875	65	100	95
NT716	TRUE	PTD	-	TS	TS	ADHD, OCD	-	FALSE	FALSE	5.1	M	R	FALSE	66	116	101	266	4.805479452	7	0	7	0	13	5	18	10	FALSE	TRUE	FALSE	TRUE	Absent	No	9	9	15	33	TRUE	TRUE	TRUE	Y	N	Y	N	TRUE	83.28125	78.125	70	90	95
NT718	TRUE	PTD	-	TS	TS	-	-	FALSE	FALSE	6.8	M	R	FALSE	37.5	84	50	320	6.676712329	17	0	17	10	13	9	22	0	TRUE	TRUE	FALSE	TRUE	Absent	Yes	NaN	18	38	50	FALSE	FALSE	FALSE	N	N	N	N	FALSE	74.21875	71.875	70	85	70
NT719	TRUE	PTD	TS	TS	TS	-	ADHD	FALSE	FALSE	7.3	F	R	FALSE	28.5	121	178	203	6.81369863	9	12	21	5	16	12	28	25	TRUE	TRUE	TRUE	TRUE	Present	No	12	24	44	71	FALSE	FALSE	TRUE	N	Y	N	N	TRUE	71.40625	90.625	55	70	70
NT720	TRUE	PTD	TS	TS	TS	OCD	ADHD, OCD	FALSE	TRUE	8.6	M	R	FALSE	46	126	71	306	8.446575342	17	3	20	10	15	9	24	10	TRUE	TRUE	TRUE	TRUE	Present	Yes	11	10	60	72	FALSE	FALSE	TRUE	N	Y	Y	Y	TRUE	70.46875	71.875	40	85	85
NT722	TRUE	PTD	-	CMTD	CMTD	ADHD	ADHD	FALSE	FALSE	12.9	M	R	FALSE	40	121	76	283	12.69315068	7	0	7	0	5	0	5	0	FALSE	FALSE	FALSE	FALSE	Absent	Yes	9	9	16	16	FALSE	FALSE	FALSE	Y	Y	N	N	FALSE	92.5	100	100	100	70
NT724	TRUE	PTD	-	TS	TS	-	-	FALSE	FALSE	6.4	M	R	FALSE	40	119	162	210	5.98630137	12	10	22	15	9	7	16	0	TRUE	TRUE	TRUE	TRUE	Present	Yes	10	17	29	48	FALSE	FALSE	TRUE	N	N	N	N	FALSE	71.5625	81.25	75	70	60
NT726	TRUE	PTD	TS	TS	TS	ADHD	ADHD, OCD	FALSE	FALSE	8.1	F	R	FALSE	50.5	120	95	275	7.879452055	16	16	32	25	15	6	21	5	TRUE	TRUE	TRUE	TRUE	Present	Yes	9	17	29	53	FALSE	FALSE	TRUE	Y	Y	N	Y	FALSE	71.5625	56.25	90	90	50
NT728	TRUE	PTD	-	TS	TS	ADHD, OCD	ADHD	TRUE	FALSE	10.8	M	R	FALSE	61.33333333	107	107	258	10.51506849	8	9	17	10	8	6	14	0	TRUE	FALSE	TRUE	TRUE	Present	No	11	9	19	38	TRUE	TRUE	TRUE	Y	Y	Y	N	FALSE	72.5	100	55	85	50
NT729	TRUE	PTD	-	TS	TS	-	-	FALSE	TRUE	5.4	F	R	FALSE	66	99	127	235	5.060273973	9	9	18	5	6	7	13	5	TRUE	FALSE	TRUE	TRUE	Absent	No	NaN	17	14	20	TRUE	TRUE	TRUE	N	N	N	N	TRUE	95.625	87.5	100	100	95
NT730	TRUE	PTD	-	TS	TS	-	-	FALSE	FALSE	7.8	M	R	FALSE	59.5	106	118	249	7.482191781	12	0	12	0	14	0	14	0	TRUE	TRUE	FALSE	FALSE	Absent	No	13	16	20	47	TRUE	FALSE	TRUE	N	N	N	N	TRUE	88.4375	93.75	70	95	95
NT731	TRUE	PTD	-	TS	TS	-	-	FALSE	FALSE	10.5	M	R	FALSE	57	119	167	245	10.02191781	11	5	16	5	14	4	18	10	TRUE	TRUE	TRUE	TRUE	Absent	Yes	9	23	34	39	TRUE	TRUE	TRUE	N	N	N	N	TRUE	100	100	100	100	100
NT732	TRUE	PTD	-	TS	TS	-	OCD	FALSE	FALSE	5.8	M	R	FALSE	38.5	106	65	300	5.62739726	16	8	24	5	10	7	17	10	TRUE	TRUE	TRUE	TRUE	Absent	Yes	13	10	34	43	TRUE	FALSE	FALSE	N	N	N	Y	FALSE	87.96875	71.875	100	90	90
NT733	TRUE	PTD	-	TS	TS	-	-	FALSE	FALSE	5.8	M	R		44	102	98	272	5.57260274	8	6	14	0	13	3	16	5	FALSE	TRUE	TRUE	TRUE	Absent	No	9	18	39	48	FALSE	FALSE	TRUE	N	N	N	N	TRUE	97.5	100	90	100	100
NT734	TRUE	TS	-	TS	TS	-	ADHD	TRUE	FALSE	12.3	F	R	FALSE	59.5	128	119	251	11.97260274	11	3	14	15	13	10	23	0	TRUE	TRUE	TRUE	TRUE	Absent	Yes	18	16	37	74	FALSE	FALSE	TRUE	N	Y	N	N	TRUE	78.75	100	70	70	75
NT735	TRUE	PTD	-	TS	TS	-	-	FALSE	FALSE	6.1	F	R	TRUE	38.5	96	28	337	6.038356164	11	7	18	0	12	7	19	0	TRUE	TRUE	TRUE	TRUE	Absent	Yes	15	15	28	40	FALSE	FALSE	FALSE	N	N	N	N	FALSE	91.40625	90.625	75	100	100
NT736	TRUE	PTD	TS	TS	TS	ADHD	ADHD, OCD	FALSE	TRUE	8.0	M	R	FALSE	61	111	119	248	7.660273973	15	15	30	30	14	8	22	10	TRUE	TRUE	TRUE	TRUE	Absent	Yes	9	9	80	79	FALSE	FALSE	TRUE	Y	Y	N	Y	TRUE	59.375	87.5	75	20	55
NT738	TRUE	PTD	TS	TS	TS	-	-	FALSE	FALSE	10.1	M	L	FALSE	44	104	126	257	9.778082192	15	10	25	20	11	7	18	0	TRUE	TRUE	TRUE	TRUE	Absent	Yes	16	21	29	48	TRUE	FALSE	TRUE	N	N	N	N	TRUE	85	100	70	80	90
NT801	TRUE	PTD	-	TTD	TS	-	-	FALSE	FALSE	5.9	F	R	FALSE	50.5	118	55	312	5.731506849	14	9	23	5	9	6	15	0	TRUE	FALSE	TRUE	TRUE	Present	Yes	15	11	48	66	FALSE	FALSE	FALSE	N	N	N	N	FALSE	87.5	100	75	95	80
NT805	TRUE	PTD	-	TS	TS	ADHD	-	FALSE	FALSE	6.6	F	R	FALSE	32	119	79	287	6.410958904	10	9	19	10	6	0	6	0	TRUE	FALSE	TRUE	TRUE	Absent	Yes	9	13	32	34	TRUE	FALSE	TRUE	Y	N	N	N	TRUE	91.25	100	85	100	80
NT806	TRUE	PTD	-	TS	TS	-	-	FALSE	FALSE	9.7	M	L	FALSE	41.5	105	86	280	9.501369863	7	7	14	5	6	0	6	0	TRUE	FALSE	TRUE	TRUE	Absent	No	12	9	38	40	FALSE	FALSE	FALSE	N	N	N	N	FALSE	72.65625	90.625	60	75	65
NT807	TRUE	PTD	-	TS	TS	-	-	FALSE	FALSE	8.7	M	R	FALSE	66	121	109	253	8.375342466	7	8	15	5	4	0	4	0	FALSE	FALSE	TRUE	TRUE	Absent	Yes	18	15	18	22	TRUE	TRUE	TRUE	N	N	N	N	TRUE	78.75	100	85	45	85
NT808	TRUE	PTD	-	CMTD	CMTD	-	-	FALSE	FALSE	10.7	F	R	FALSE	66	108	30	350	10.60273973	8	0	8	0	6	0	6	10	FALSE	FALSE	FALSE	FALSE	Absent	No	17	9	18	13	TRUE	FALSE	FALSE	N	N	N	N	FALSE	97.5	100	100	100	90
NT809	TRUE	PTD	-	TS	TS	ADHD	ADHD	FALSE	FALSE	7.0	M	L	FALSE	55.5	105	59	309	6.82739726	16	9	25	10	7	0	7	0	TRUE	FALSE	TRUE	TRUE	Absent	Yes	9	15	19	36	TRUE	FALSE	TRUE	Y	Y	N	N	FALSE	95	100	100	100	80
NT810	TRUE	PTD	-	TS	TS	-	-	FALSE	FALSE	6.7	F	R	FALSE	62	123	82	288	6.512328767	11	5	16	15	5	3	8	0	FALSE	FALSE	TRUE	TRUE	Absent	Yes	9	19	26	29	FALSE	FALSE	TRUE	N	N	N	N	TRUE	88.125	87.5	75	95	95
NT811	TRUE	PTD	-	TS	TS	-	OCD	FALSE	FALSE	10.2	M	R	FALSE	41	83	158	209	9.805479452	8	4	12	15	10	8	18	10	FALSE	FALSE	TRUE	TRUE	Present	Yes	9	13	30	37	FALSE	FALSE	TRUE	N	N	N	Y	TRUE	78.90625	90.625	80	70	75
NT812	TRUE	PTD	-	TS	TS	-	OCD	FALSE	FALSE	6.4	M	R	FALSE	45.5	97	49	322	6.282191781	7	7	14	0	6	6	12	0	TRUE	FALSE	TRUE	TRUE	Absent	No	11	9	17	19	FALSE	FALSE	FALSE	N	N	N	Y	FALSE	97.5	100	100	100	90
NT813		PTD	N/A	N/A	N/A	ADHD	N/A	TRUE	NaN	10.7	M	R	FALSE	54.75	110	106	NaN	10.36438356	10	3	13	10	NaN	NaN	NaN	NaN	FALSE	NaN	TRUE		Absent	Yes	11	NaN	31	NaN	FALSE	FALSE	TRUE	Y		N		FALSE	83.75	100	90	90	55
NT814	TRUE	PTD	-	TS	TS	ADHD	ADHD	FALSE	FALSE	8.4	M	R	FALSE	50	102	111	255	8.087671233	16	3	19	10	13	8	21	20	TRUE	TRUE	TRUE	TRUE	Absent	Yes	23	20	36	53	FALSE	FALSE	TRUE	Y	Y	N	N	FALSE	81.875	87.5	75	75	90
NT815	TRUE	PTD	-	TS	TS	-	-	FALSE	FALSE	10.3	M	R	FALSE	51.5	112	76	307	10.0630137	14	6	20	0	9	6	15	0	FALSE	TRUE	TRUE	TRUE	Absent	No	13	13	27	34	FALSE	FALSE	TRUE	N	N	N	N	TRUE	100	100	100	100	100
NT816	TRUE	PTD	-	TS	TS	-	-	FALSE	FALSE	5.6	M	R	FALSE	66	100	87	283	5.4	9	4	13	0	8	5	13	0	FALSE	FALSE	TRUE	TRUE	Present	Yes	10	17	30	42	TRUE	TRUE	TRUE	N	N	N	N	FALSE	95	100	80	100	100
NT817	TRUE	PTD	-	TS	TS	ADHD	ADHD	FALSE	TRUE	7.2	M	L	FALSE	44	114	146	234	6.824657534	11	0	11	0	8	0	8	0	TRUE	TRUE	FALSE	TRUE	Absent	No	18	28	17	27	TRUE	TRUE	TRUE	Y	Y	N	N	TRUE	86.25	100	100	85	60
[truncated: 23 more columns]
